# Supplementary material for: Antibody-Specific Model of Amino Acid Substitution for Immunological Inferences from Alignments of Antibody Sequences
Source: Mol Biol Evol. 2014 Dec 21;32(3):806–19. doi: 10.1093/molbev/msu340 (PMC4327158; doi:10.1093/molbev/msu340)
Supplement: Supplementary Data [file supp_msu340_suppl_data.zip › AB_model]

1.784266E-01
9.291290E-02	7.829130E-01
1.241095E+00	5.795374E-02	7.185182E+00
8.929181E-03	1.821885E-01	1.374268E-06	2.340019E-02
1.992269E-01	1.923901E+00	8.705989E-02	1.843856E-01	1.046446E-08
9.521821E-01	6.273863E-02	5.038373E-01	7.426619E+00	7.519215E-11	3.691671E+00
1.851951E+00	1.089400E+00	4.868901E-01	2.112400E+00	5.891123E-02	5.516340E-02	1.389370E+00
5.241316E+00	1.049550E+01	1.405444E+01	1.126995E+01	3.963388E+00	8.908434E+00	7.298080E+00	9.139518E+00
1.140412E-01	3.245175E-01	1.762721E+00	3.916999E-02	6.594967E-04	6.712736E-06	1.029959E-04	3.560482E-02	4.706586E+00
6.969101E-02	3.932002E-01	2.769442E-02	3.020502E-02	6.079219E-03	6.802781E-01	1.283121E-03	2.157936E-02	5.879103E+00	1.601123E+00
7.388355E-02	7.549240E+00	6.190318E+00	6.622772E-02	3.722878E-16	3.030805E+00	3.608816E+00	5.504400E-02	1.455741E+00	5.059793E-01	2.158451E-02
6.299271E-02	3.362326E-01	3.972173E-02	3.357577E-02	7.213178E-03	1.233336E-03	7.659566E-02	2.187264E-02	2.298295E+00	1.096748E+01	5.647985E+00	1.238634E+00
1.130146E-01	8.208677E-02	1.955446E-01	1.031734E-01	1.993818E-01	1.496610E-03	5.288625E-02	1.984772E-01	5.642309E+00	2.714705E+00	3.390618E+00	4.649035E-03	3.947940E+00
1.800713E+00	3.498713E-01	7.342554E-03	1.509482E-01	4.878395E-03	7.426909E-01	2.889815E-02	7.915056E-02	1.049496E+01	5.016568E-02	1.149931E+00	9.948994E-03	7.417279E-02	3.556198E-01
9.988358E-01	1.926435E+00	7.348346E+00	5.822988E-01	2.639482E-01	5.906405E-04	6.776709E-02	9.984215E-01	5.439116E+00	6.007607E-01	1.580539E-01	8.688405E-02	1.861354E-02	9.813064E-01	1.284651E+00
2.912317E+00	1.135258E+00	2.147175E+00	1.516881E-01	3.225214E-06	1.202094E-01	6.016624E-02	7.862767E-02	3.443285E+00	3.087152E+00	5.702792E-01	1.039298E+00	1.415612E+00	3.674486E-02	9.057112E-01	3.058575E+00
7.939549E-02	5.724286E-01	7.310937E-04	1.423897E-02	4.440833E-01	4.332983E-05	2.252612E-02	1.386853E-01	7.013890E+00	6.318748E-02	3.378544E-01	8.024263E-03	1.011149E-01	2.199856E-01	5.516074E-03	1.385142E-01	1.412361E-02
1.433528E-01	1.711315E-01	2.622763E+00	9.078338E-01	7.741612E-01	2.737091E-02	1.240642E-01	2.295842E-01	2.055414E+01	2.903165E-01	1.521320E-01	7.109973E-02	2.246759E-03	7.074464E+00	1.992133E-01	8.104751E-01	9.984255E-02	6.121284E-01
3.774477E+00	1.366145E-01	4.931206E-02	4.076074E-01	2.243512E-02	9.047737E-03	5.795409E-01	4.228200E-01	6.890244E+00	7.926675E+00	3.595310E+00	3.493440E-02	4.396720E+00	1.643946E+00	2.217442E-01	7.477041E-02	2.166054E-01	9.663569E-02	5.010635E-01


6.541704E-02	4.708366E-02	3.168984E-02	4.688141E-02	2.150693E-02	4.240711E-02	2.842211E-02	1.005278E-01	9.812606E-03	3.424424E-02	6.222565E-02	4.844488E-02	1.760370E-02	3.478555E-02	3.962469E-02	1.280566E-01	8.199314E-02	3.393045E-02	7.586119E-02	4.948141E-02
