# Supplementary material for: Antibody-Specific Model of Amino Acid Substitution for Immunological Inferences from Alignments of Antibody Sequences
Source: Mol Biol Evol. 2014 Dec 21;32(3):806–19. doi: 10.1093/molbev/msu340 (PMC4327158; doi:10.1093/molbev/msu340)
Supplement: Supplementary Data [file supp_msu340_msu340-Supplementary_Material.zip]

Archive with 4 entries (2 files):
- Supplementary Material 1/
- Supplementary Material 1/AB_model
- Supplementary Material 2/
- Supplementary Material 2/Sequence Files.zip
